# Supplementary material for: Cloning of Three Aflatoxin B1 Oxidases of the Dipeptidyl Peptidase III Family and Evaluation of Their Potential for Practical Applications as Decontamination Enzymes
Source: Toxins (Basel). 2024 Sep 27;16(10):419. doi: 10.3390/toxins16100419 (PMC11511539; doi:10.3390/toxins16100419)
Supplement: Supplementary file 1 [file toxins-16-00419-s001.zip]

Archive with 1 entries (1 files):
- toxins-3168859-supplementary.pdf
